# Supplementary material for: Factors controlling surface ozone in the Seoul Metropolitan Area during the KORUS-AQ campaign
Source: Elementa (Wash D C). Author manuscript; Available in PMC 2021 Sep 13. (PMC8437047; doi:10.1525/elementa.444)
Supplement: Sup Data 2 [file NIHMS1725202-supplement-Sup_Data_2.zip]

Archive with 1 entries (1 files):
- 444-7534-1-PB.epub
